# Supplementary material for: Development and Validation of a Questionnaire of the Perioperative Nursing Competencies in Patient Safety
Source: Int J Environ Res Public Health. 2022 Feb 23;19(5):2584. doi: 10.3390/ijerph19052584 (PMC8909926; doi:10.3390/ijerph19052584)
Supplement: Supplementary file 1 [file ijerph-19-02584-s001.zip]

Archive with 1 entries (1 files):
- ijerph-1571214-SM.pdf
